# Supplementary material for: Towards a better diagnosis of mouth breathing: validity and reliability of a protocol for assessing the awake breathing pattern in preschool children
Source: Codas. 2024 Apr 29;36(3):e20220330. doi: 10.1590/2317-1782/20242022330en (PMC11065404; doi:10.1590/2317-1782/20242022330en)
Supplement: Supplementary Material 1 [file codas-36-3-e20220330-Supl01.xlsx]

## Sheet: OpenAccess_data
		Items for the parental questionnaire								Reference Measurement		ABPA and subsequent and composite scores
Participants	Age (months)	Blocked/runny nose by day	Itchy nose by day	Sneezing by day	Open mouth posture at rest by day	Mouth breathing by day	Irritable during the day	Sleepy during the day	Slow or picky eater	CO2 (% time)	CO2-class.	ABPA-class	C1-class	C2-class	C3-class	C4-class	C5-class	C6-class
P1	49	4	2	2	2	2	3	2	4	0	1	1	1	1	1	1	1	1
P2	68	2	2	2	1	2	2	1	4	0.4	1	1	1	1	1	2	1	1
P3	37	2	2	2	1	4	2	1	4	0.41	1	1	1	1	1	1	1	1
P4	49	3	1	2	1	2	3	1	2	0.48	1	1	1	1	1	1	1	1
P5	55	2	1	2	2	4	2	1	3	0.69	1	1	1	1	1	1	1	1
P6	56	3	3	3	3	3	3	1	3	1.11	1	1	1	1	1	1	1	1
P7	53	3	1	2	2	3	2	2	2	1.45	1	1	1	1	1	2	1	2
P8	61	3	1	2	1	2	1	1	1	1.54	1	1	1	1	1	1	1	1
P9	70	1	1	1	1	1	4	1	2	1.59	1	1	1	1	1	1	1	1
P10	37	2	1	2	1	2	1	1	1	1.7	1	1	1	1	1	2	1	2
P11	47	3	2	2	2	2	2	1	1	1.73	1	2	2	2	2	1	1	1
P12	36	2	2	2	3	2	3	3	3	1.76	1	1	1	1	1	1	1	1
P13	49	3	1	2	1	1	1	1	1	1.78	1	1	1	1	1	1	1	1
P14	64	3	2	2	2	2	2	1	1	1.93	1	1	1	1	1	1	1	1
P15	65	2	1	1	1	1	1	1	3	1.96	1	1	1	1	1	1	1	1
P16	36	2	2	2	2	2	1	1	3	2	1	1	1	1	1	2	1	2
P17	62	2	2	2	3	2	2	1	3	2.04	1	2	2	2	2	2	2	2
P18	50	2	3	3	2	3	3	3	3	2.33	1	1	1	1	1	2	1	2
P19	46	2	2	1	3	2	3	1	1	2.33	1	2	2	2	2	2	1	1
P20	67	2	2	2	1	2	1	1	2	2.35	1	1	1	1	1	1	1	1
P21	61	2	1	2	2	2	2	1	2	2.86	1	1	1	1	1	1	1	1
P22	49	2	1	2	1	1	2	2	3	2.94	1	1	1	1	2	1	1	1
P23	43	2	2	2	1	2	1	1	3	2.95	1	1	1	1	1	2	1	1
P24	56	2	1	2	1	1	2	2	4	3.02	1	1	1	1	1	1	1	1
P25	39	3	2	1	2	2	3	2	1	3.42	1	1	1	1	1	1	1	1
P26	60	3	1	2	2	2	1	1	2	3.45	1	1	1	1	1	1	1	1
P27	69	2	2	2	1	1	1	1	2	3.6	1	1	1	1	1	1	1	2
P28	68	2	2	2	2	2	2	2	3	3.73	1	1	1	1	1	2	1	2
P29	63	2	1	1	2	2	1	1	4	3.78	1	1	1	1	1	1	1	1
P30	53	3	1	3	3	3	3	2	3	3.84	1	1	1	1	1	1	1	1
P31	66	2	2	2	1	1	1	1	1	3.94	1	1	1	1	2	1	1	1
P32	62	3	2	3	2	2	2	2	1	4.24	1	1	1	1	1	2	1	1
P33	68	2	1	2	2	1	3	1	3	5.02	1	2	1	1	2	2	2	2
P34	61	3	1	2	3	3	2	1	1	5.03	1	1	1	1	1	1	1	1
P35	59	3	2	3	2	2	4	1	2	5.04	1	1	1	1	1	1	1	1
P36	41	2	1	2	2	2	2	1	2	5.44	1	1	1	1	1	1	1	1
P37	60	2	2	1	1	4	1	1	1	5.54	1	1	1	1	2	1	2	1
P38	66	2	2	2	3	3	2	2	4	5.73	1	1	1	1	1	1	1	1
P39	62	2	2	2	3	3	2	1	1	5.77	1	1	1	1	1	1	1	1
P40	64	2	2	2	2	2	2	2	2	5.82	1	2	2	2	2	1	1	1
P41	59	2	1	2	2	1	2	1	3	5.84	1	2	2	2	2	1	1	2
P42	69	1	1	1	2	2	1	1	1	6.11	1	1	1	1	1	1	1	1
P43	61	3	2	2	4	4	1	1	1	6.23	1	1	1	1	1	2	1	1
P44	56	2	1	1	1	2	2	2	1	6.32	1	1	1	1	1	1	1	1
P45	59	3	1	2	2	2	2	2	1	6.37	1	1	1	1	1	1	1	1
P46	52	2	1	2	2	2	1	1	1	6.44	1	1	1	1	2	1	1	1
P47	40	3	3	3	2	2	3	2	3	6.96	1	1	1	1	2	2	1	1
P48	68	2	2	2	2	2	2	2	2	7.65	1	1	1	1	1	2	1	1
P49	51	2	1	2	1	1	2	1	2	7.66	1	1	1	1	1	1	1	1
P50	41	3	1	2	2	2	3	2	2	8.14	1	1	1	1	1	2	1	1
P51	51	2	2	1	1	1	1	1	2	8.69	1	1	1	1	1	2	1	1
P52	57	2	1	2	4	3	2	1	3	9.02	1	1	1	1	2	2	1	1
P53	35	3	2	2	2	2	2	1	2	9.58	1	1	1	1	1	2	1	1
P54	64	2	1	2	1	1	3	1	3	9.64	1	1	1	1	1	1	1	1
P55	44	1	1	1	2	2	2	1	3	9.76	1	2	2	2	2	2	1	1
P56	61	1	1	1	1	1	1	1	2	9.91	1	1	1	1	1	1	1	1
P57	38	4	3	3	4	3	3	2	2	10.24	1	1	1	1	1	1	1	1
P58	40	2	1	2	3	2	1	1	2	10.36	1	1	1	1	1	1	1	1
P59	42	2	2	2	1	2	1	1	2	10.42	1	1	1	1	1	1	1	1
P60	45	3	2	2	2	2	2	2	3	10.51	1	2	2	2	2	2	2	2
P61	58	3	2	2	2	2	1	1	4	11.49	1	1	1	1	1	1	1	1
P62	69	2	1	2	1	1	1	1	2	12.09	1	1	1	1	1	1	1	2
P63	40	2	3	2	4	4	3	1	3	13.12	1	2	2	2	2	2	1	2
P64	46	3	1	2	1	2	2	1	3	13.15	1	1	1	1	1	2	1	2
P65	46	2	2	2	1	2	2	1	1	13.43	1	2	2	2	2	2	1	2
P66	52	3	2	2	2	2	2	2	4	13.48	1	2	2	2	2	1	1	1
P67	60	3	2	2	3	2	1	1	3	14.06	1	1	1	1	1	2	1	1
P68	43	2	1	2	1	2	2	1	1	14.3	1	1	1	1	1	2	1	1
P69	37	2	1	2	3	3	3	1	2	14.45	1	2	2	2	2	2	1	1
P70	62	2	2	2	1	2	3	2	4	15.12	1	1	1	1	1	2	1	1
P71	66	3	1	2	3	3	1	1	2	15.3	1	1	1	1	1	1	1	1
P72	71	2	1	1	1	2	2	1	2	15.41	1	1	1	1	1	1	1	1
P73	69	2	2	2	1	1	2	1	2	17.55	1	1	1	1	1	2	1	1
P74	39	1	1	1	1	1	1	1	2	17.72	1	2	2	2	2	1	2	1
P75	52	1	1	2	2	2	2	2	2	18.34	2	1	1	1	1	1	1	1
P76	45	3	1	2	3	3	3	1	2	18.37	2	1	1	1	1	1	2	2
P77	66	2	2	2	2	2	2	1	3	18.8	2	1	1	1	1	1	1	1
P78	65	1	1	2	1	1	3	1	2	18.89	2	2	2	2	2	2	2	2
P79	55	3	2	2	4	4	3	3	2	19.26	2	1	1	1	1	2	1	1
P80	67	2	1	2	1	2	3	1	2	19.54	2	2	2	2	2	1	2	1
P81	62	3	2	3	2	2	2	2	1	20.63	2	2	2	2	2	2	2	1
P82	40	2	2	2	1	2	3	1	3	20.74	2	1	1	1	2	2	2	1
P83	44	3	2	2	2	2	2	1	4	20.79	2	1	1	1	1	1	1	1
P84	50	2	2	2	1	1	1	1	1	20.91	2	2	2	2	2	1	2	1
P85	69	2	2	1	3	3	1	1	1	22.64	2	2	2	2	2	2	2	1
P86	39	3	3	3	2	2	3	2	3	24.87	2	2	2	2	2	1	2	2
P87	36	2	1	2	4	4	3	1	4	25.01	2	2	2	2	2	2	2	2
P88	43	3	2	2	4	3	3	2	3	26.61	2	2	2	2	2	2	2	2
P89	51	3	3	3	2	3	3	1	4	27.1	2	2	2	2	2	2	1	1
P90	64	2	3	2	2	1	2	1	3	27.71	2	1	1	1	1	1	1	1
P91	48	3	1	3	4	3	2	1	3	30.78	2	2	2	2	2	1	2	1
P92	40	2	1	2	3	1	2	2	3	32.01	2	2	2	2	2	1	2	1
P93	60	1	1	1	2	2	2	2	3	32.19	2	1	1	1	1	1	1	1
P94	54	2	2	2	1	2	3	1	3	32.88	2	1	1	1	1	1	1	2
P95	58	1	1	2	1	2	1	1	2	32.99	2	2	2	2	2	1	1	1
P96	65	3	3	2	2	2	2	2	3	33.91	2	2	2	2	2	1	2	2
P97	67	2	1	2	3	3	2	2	3	34.36	2	2	1	1	2	2	2	2
P98	53	1	1	2	1	2	2	1	2	36.93	2	1	1	2	2	1	1	1
P99	65	2	1	2	2	2	2	1	3	40.68	2	1	1	1	1	1	1	1
P100	64	2	2	2	2	2	2	2	4	40.69	2	1	1	1	1	1	1	1
P101	64	2	2	2	1	2	2	1	1	40.96	2	1	1	1	1	1	1	1
P102	66	2	1	1	1	2	2	2	1	43.52	2	2	2	2	2	1	2	2
P103	47	2	2	2	2	2	2	1	3	43.8	2	2	2	2	2	1	2	2
P104	50	3	1	3	4	3	2	1	2	46.05	2	2	2	2	2	2	2	2
P105	66	2	1	1	1	2	2	1	2	47.93	2	1	1	1	1	1	1	1
P106	42	3	1	1	1	3	1	1	2	53.93	2	1	1	1	2	1	1	1
P107	37	4	2	2	4	4	3	1	2	54.41	2	2	2	2	2	2	2	2
P108	70	2	2	2	2	2	2	2	3	56.99	2	2	2	2	2	1	1	1
P109	71	3	2	2	2	2	2	1	2	58.53	2	2	2	2	2	1	2	2
P110	40	3	1	2	4	4	2	1	1	59.03	2	1	1	1	1	2	1	1
P111	65	2	1	2	1	1	1	1	4	59.57	2	2	2	2	2	2	2	2
P112	61	3	2	2	2	2	2	2	3	59.81	2	1	1	1	1	1	1	1
P113	57	3	2	2	3	3	3	2	2	60.24	2	2	2	2	2	1	2	2
P114	35	2	2	2	3	3	2	1	2	61.32	2	2	2	2	2	2	2	1
P115	67	2	2	1	1	1	2	1	3	62.03	2	1	1	1	1	1	2	2
P116	43	2	3	2	2	2	1	1	2	64.75	2	1	1	1	1	2	1	1
P117	49	3	2	2	2	2	2	1	2	66.72	2	2	2	2	2	2	2	2
P118	62	2	1	2	1	2	2	1	3	67.39	2	2	2	2	2	2	2	1
P119	58	3	2	2	3	2	3	2	1	67.45	2	2	2	2	2	1	1	1
P120	51	2	2	2	1	2	2	1	1	68.26	2	2	2	2	2	1	1	2
P121	64	3	1	3	3	3	2	1	2	68.4	2	2	2	2	2	2	2	2
P122	72	3	3	3	4	4	4	2	3	70.18	2	2	2	2	2	2	2	2
P123	63	2	1	2	2	2	3	1	2	71.33	2	1	1	1	1	1	1	2
P124	62	3	1	3	3	3	1	1	3	71.75	2	2	2	2	2	1	2	2
P125	66	3	1	1	3	3	2	1	2	72.31	2	2	2	2	2	2	2	2
P126	45	1	1	2	1	1	2	1	3	73.02	2	2	2	2	2	2	2	2
P127	64	3	1	1	1	1	1	1	1	76.15	2	2	2	2	2	1	2	1
P128	53	2	1	3	3	3	3	1	2	76.5	2	1	1	1	2	1	2	1
P129	52	3	1	2	3	2	2	2	1	76.65	2	2	2	2	2	2	1	2
P130	50	2	2	2	2	2	3	1	1	77.07	2	2	2	2	2	1	2	2
P131	41	2	2	2	1	1	1	1	1	78.05	2	1	1	1	1	1	1	1
P132	40	1	1	2	1	2	2	1	1	78.5	2	2	2	2	2	2	2	1
P133	41	2	1	1	2	2	3	1	2	80.23	2	2	2	2	2	2	2	2
