# Supplementary material for: Towards a better diagnosis of mouth breathing: validity and reliability of a protocol for assessing the awake breathing pattern in preschool children
Source: Codas. 2024 Apr 29;36(3):e20220330. doi: 10.1590/2317-1782/20242022330en (PMC11065404; doi:10.1590/2317-1782/20242022330en)
Supplement: Supplementary Material 2 [file codas-36-3-e20220330-Supl02.xlsx]

## Sheet: Version vierge
Observing the child at rest								Select the item of your choice
C1 - The time spent breathing at rest with a closed or open mouth
	Observing an open mouth posture for more than half of the time															MOYENNE^2/(SD+4)	13.3141	12.1098	9.94442	7.78116	6.06061	5.75325
	Observing the mouth closed for more than half of the time
	Observing an open mouth posture for the entire observation time
	Observing the mouth closed for the entire observation time
C2 - At rest, the position the tongue occupies for more than half of the time
	Observing an upper tongue position for more than half of the time
	Observing a low tongue position for more than half of the time
	Observing a low and forward tongue position for more than half of the time
	Not observing the tongue position (because of closed lips) for more than half of the time
C3 - At rest, watching how open the lips are for more than half of the time
	Observing fully closed lips for more than half of the time
	Observing slightly open lips for more than half of the time
	Observing half-open lips for more than half of the time
	Observing wide open lips for more than half of the time
	Not observing a main pattern (sometimes the lips are open, sometimes the lips are closed)
Observing the child's breathing while chewing
C4 - The time spent chewing with an open or a closed mouth
	Observing an open mouth posture for more than half of the chewing occurrence
	Observing the mouth closed for more than half of the chewing occurrences
	Observing an open mouth posture for all the chewing occurrences
	Observing the mouth closed for all the chewing occurrences
Observing the child's air intake after swallowing
C5 - The rest position of the mouth just after swallowing (observing that after swallowing, the child directly opens the mouth or keeps it closed)
	Observing the mouth closed just after swallowing in most cases
	Observing a mouth opening just after swallowing in most cases										Result Awake and habitual breathing pattern
C6 - The air intake pattern just after swallowing (through the mouth or through the nose)
	Observing the child breathing through his/her mouth just after swallowing										0	Nasal Breather
	Observing the child breathing through his/her nose just after swallowing										0	Mouth breather
Please make sure to select only ONE item per criterion
